# Supplementary material for: Knowledge and practice on prevention of mosquito-borne diseases in livestock-keeping and non-livestock-keeping communities in Hanoi city, Vietnam: A mixed-method study
Source: PLoS One. 2021 Feb 4;16(2):e0246032. doi: 10.1371/journal.pone.0246032 (PMC7861445; doi:10.1371/journal.pone.0246032)
Supplement: S4 File — (DO) [file pone.0246032.s004.do]

* Data cleaning
replace b0 = 2 in 490
tab a1 b0, col
drop a21
rename a22 a2agegroup
tab a2agegroup b0, col
replace a4 = 1 in 368
replace c12 = 2 in 148
replace c12 = 2 in 106

*recode x2 living district
gen livingdistrict = x2
recode livingdistrict (2=1) (3=2)(4=2)(5=3)(6=3)
* recode, generate and compare the median of knowledge and practice score
recode c1 c21 c22 c23 c24 c25 c31 c32 c33 c34 c35 c36 c37 c38 c41 c42 c43 c44 c45 c51 c52 c53 c54 c55 c56 c57 c71 c72 c73 c74 c75 c76 c77 c78 c79 c710 c711 c712 (2=0)
recode c6 (2=0) (3=0)
gen knowledgescore = c712+ c711+ c710+ c79+ c78+ c77+ c76+ c75+ c74+ c73+ c72+ c71+ c6+ c57+ c56+ c55+ c54+ c53+ c52+ c51+ c45+ c44+ c43+ c42+ c41+ c38+ c37+ c36+ c35+ c34+ c33+ c32+ c31+ c25+ c24+ c23+ c22+ c21+ c1
recode c81 c82 c83 c84 c85 c86 c87 c88 c89 c810 c811 c812 (2=0)
gen practicescore1 = c81 + c82+ c83+ c84+ c85+ c86+ c87+ c88+ c89+ c810+ c811+ c812
sktest knowledgescore  practicescore1
histogram knowledgescore, norm
histogram practicescore1 , norm

ranksum knowledgescore, by (b0)
ranksum practicescore1, by (b0)

*correlation of knowledge and practice score
 spearman knowledgescore practicescore1
 spearman knowledgescore practicescore1 if b0==1
 spearman knowledgescore practicescore1 if b0==2
 pwcorr knowledgescore  x2 a1 a2 a3 a4 a5 a6 a7 b0 practicescore1, sig
*cronbach alpha

alpha c1 c1 c21 c22 c23 c24 c25 c31 c32 c33 c34 c35 c36 c37 c38 c41 c42 c43 c44 c45 c51 c52 c53 c54 c55 c56 c57 c6 c71 c72 c73 c74 c75 c76 c77 c78 c79 c710 c711 c712, item
alpha c81 c82 c83 c84 c85 c86 c87 c88 c89 c810 c811 c812 , item

* 
kwallis knowledgescore, by( livingdistrict )
ranksum knowledgescore, by (a1)
kwallis knowledgescore, by( a2agegroup )
kwallis knowledgescore, by(a3)
kwallis knowledgescore, by( a4 )
kwallis knowledgescore, by( a5 )
reg knowledgescore a6
reg practicescore1 a7

kwallis practicescore1 , by( livingdistrict )
ranksum practicescore1, by (a1)
kwallis practicescore1, by( a2agegroup )
kwallis practicescore1, by(a3)
kwallis practicescore1, by( a4 )
kwallis practicescore1, by( a5 )
reg practicescore1 a6
reg practicescore1 a7
*model
nbreg knowledgescore i.livingdistrict a1 i.a2agegroup i.a3 i.a4 i.a5 b0 practicescore1, dispersion(mean)
 
nbreg practicescore1 a1 i.a4 i.a5 b0 knowledgescore, dispersion(mean)

 
